# Supplementary material for: An online database for einkorn wheat to aid in gene discovery and functional genomics studies
Source: Database (Oxford). 2023 Nov 16;2023:baad079. doi: 10.1093/database/baad079 (PMC10653128; doi:10.1093/database/baad079)
Supplement: baad079_Supp [file baad079_supp.zip]

Archive with 6 entries (6 files):
- supplementary_figure1.jpg
- supplementary_figure2.jpg
- supplementary_figure3.jpg
- supplementary_figure4.jpg
- supplementary_figure5.jpg
- Supplementary_Table1.docx
